# Supplementary material for: The Coverage and Acceptance Spectrum of COVID-19 Vaccines among Healthcare Professionals in Western Tanzania: What Can We Learn from This Pandemic?
Source: Vaccines (Basel). 2022 Aug 30;10(9):1429. doi: 10.3390/vaccines10091429 (PMC9503367; doi:10.3390/vaccines10091429)
Supplement: Supplementary file 1 [file vaccines-10-01429-s001.zip]

Archive with 1 entries (1 files):
- vaccines-1841447-supplementary.pdf
